# Supplementary material for: Bidimensional SnSe2—Mesoporous Ordered Titania Heterostructures for Photocatalytically Activated Anti-Fingerprint Optically Transparent Layers
Source: Nanomaterials (Basel). 2023 Apr 19;13(8):1406. doi: 10.3390/nano13081406 (PMC10143690; doi:10.3390/nano13081406)
Supplement: Supplementary file 1 [file nanomaterials-13-01406-s001.zip]

Archive with 1 entries (1 files):
- nanomaterials-2346276-supplementary.pdf
